# Supplementary material for: Leukemic mutation FLT3-ITD is retained in dendritic cells and disrupts their homeostasis leading to expanded Th17 frequency
Source: Front Immunol. 2024 Mar 1;15:1297338. doi: 10.3389/fimmu.2024.1297338 (PMC10943691; doi:10.3389/fimmu.2024.1297338)
Supplement: Supplementary file 2 [file Table_1.xlsx]

## Sheet: summary
Sample #	gender	ageAtDiagnosis	fabBlastMorphology	2008ELNrisk	karyotype	otherCytogenetics	geneMutations	surfaceAntigensImmunohistochemicalStains	dxAtSpecimenAcquisition	specificDxAtAcquisition	ageAtSpecimenAcquisition	timeOfSampleCollectionRelativeToInclusion	specimenGroups	specimenType	dataTypesAvailable	FLT3_ITDCall	NPM1Call	priorTreatmentTypeCount	priorTreatmentTypes	priorTreatmentRegimenCount	priorTreatmentStageCount	priorTreatmentStages	responseToInductionTx	typeInductionTx	responseDurationToInductionTx	currentTreatmentType	currentStage	percentBlastsPB	percentAbnormalPlasmaBM	percentBandsPB	percentBasophilsPB	percentEosinophilsPB	percentImmatureGranulocytesPB	percentLymphocytesPB	percentMetamyelocytesPB	percentMonocytesPB	percentMyelocytesPB	percentNeutrophilsPB	percentNucleatedRBCsPB	percentPromonocytes	percentPromyelocytes	percentPromyelocytesPB	percentReactiveLymphocytesPB	percentWBC	wbcCount	plateletCount	albumin	bCellGeneRearrangement	bilirubin
FLT3 WT
1	Female	30		Favorable	46,XX,inv(16)(p13q22)[20]	nuc ish(D5S2064,D5S630,EGR1)x2[200],(D7Z1,D7S522)x2[199],(D8Z2,D20S108)x2 [199],(5'MLL,3'MLL)x2(5'MLL con 3'MLLx2)[200],(RUNX1T1,RUNX1)x2[200],(PML,RARA)x2[200], (5'CBFBx2,3'CBFBx1)(5’CBFB sep 3'CBFBx1)[195/200],(ABL1,BCR)x2[200]		CD34, CD13, partialCD15, CD38, CD45, CD117, CD123, HLA-DR, dimMPO (15% population of variably-sized blasts)	ACUTE MYELOID LEUKAEMIA (AML) AND RELATED PRECURSOR NEOPLASMS	AML with inv(16)(p13.1q22) or t(16;16)(p13.1;q22); CBFB-MYH11	30	0	Initial Acute Leukemia Diagnosis	Bone Marrow Aspirate	CYTOF|DNA Seq - WES|Methylation - Global 5hmC|Methylation - NIH|Proliferation assay|RNA Seq|RPPA	Negative	Negative	1	Standard Chemotherapy	3	3	Consolidation|Induction|Re-induction	Complete Response	Standard Chemotherapy	40	Standard Chemotherapy	Re-induction	22			0	0		12		44		5			9				55	33	4.2
2	Male	70	M0	Intermediate-II	47,XY,+4[2]/46,XY[18]	Two of twenty metaphase cells examined were abnormal, with trisomy 4, as seen previously.	ASXL1 (p.Q588*; MAF 49%)	partial CD7 (~35%), CD13, partial dim CD33, CD34, CD38, variable CD56, and CD117	ACUTE MYELOID LEUKAEMIA (AML) AND RELATED PRECURSOR NEOPLASMS	AML, myelodysplasia-related	71	281	Post-Chemotherapy|Relapse	Bone Marrow Aspirate	CYTOF|DNA Seq - WES|Proliferation assay|Proteomics - SeaGen|RNA Seq|RPPA	Negative	Negative	2	Standard Chemotherapy|Supportive/Palliative Care	4	2	Salvage|Induction	Refractory	Standard Chemotherapy	6	Standard Chemotherapy	Salvage				0	0	0	27.8		2.9		8.6	0.4						73.42	91	3.3
3	Male	85	M4	Intermediate-II	46,XY,del(12)(p11.2p13)[20]	ETV6: 84% of cells were missing a signal for ETV6 (12p13), consistent with the deletion seen on metaphase analysis.	NRAS (p.Q61R; MAF 30%)|U2AF1 (p.S34F ; MAF 50%)	CD34, CD117, dim CD123, CD33, dim HLA-DR, CD13, and CD58. (Blasts) | CD64, CD11b, CD33, CD15, dim HLA-DR, CD13, dim CD71, and CD58. (Monoblasts/promonocytes.)	ACUTE MYELOID LEUKAEMIA (AML) AND RELATED PRECURSOR NEOPLASMS	AML, myelodysplasia-related	85	0	Initial Acute Leukemia Diagnosis|Post-Chemotherapy	Bone Marrow Aspirate	CYTOF|DNA Seq - WES|Methylation - Global 5hmC|Methylation - NIH|Proliferation assay|RNA Seq|RPPA	Negative	Negative	1	Standard Chemotherapy	1	1	Maintenance				Standard Chemotherapy	Maintenance				0	0	8.7	20.2		27.2		20.2	1.6						40.53	46	3.4
4	Female	54	M4	Adverse	50,XX,+8,+10,+12,+21[20]	- Gain of chromosome 8 in 55% of cells - Gain of 8q22 (ETO) sequence in 77.8% of cells; 21q22 (AML1) gain in 12% and loss in 77.8% cells	EZH2 (p.D146H; MAF 51.6%)|RUNX1 (p.D171N; MAF 19.8%)	CD11b, CD13, CD14 (subset), CD33, CD34 (subset), CD38, CD45, CD64 (subset), HLA-DR and MPO	ACUTE MYELOID LEUKAEMIA (AML) AND RELATED PRECURSOR NEOPLASMS	Acute myelomonocytic leukaemia	54	0	Initial Acute Leukemia Diagnosis	Bone Marrow Aspirate	CYTOF|DNA Seq - WES|Proliferation assay|RNA Seq	Negative	Negative	1	Standard Chemotherapy	1	1	Induction	Complete Response	Standard Chemotherapy	19	Standard Chemotherapy	Induction									39									37.2	9
5	Female	46		Adverse	46,XX,del(3)(p25),add(6)(p22),t(10;12)(p15;q13)[5]/46,XX[18]	Normal	DNMT3A (p.I824V; VAF 50%)|GATA1 (p.S412R; MAF 60%)|NRAS (p.G13R; MAF 50%)|RUNX1 (p.T196I ; MAF 50%)|U2AF1 (p.I24T; MAF 5%)	CD13, CD34, CD38, CD58, CD117, CD123, HLA-DR and TdT-positive; small subset of blasts also express CD19, CD22, and CD79a	ACUTE MYELOID LEUKAEMIA (AML) AND RELATED PRECURSOR NEOPLASMS	AML, myelodysplasia-related	46	0	Initial Acute Leukemia Diagnosis|Post-Chemotherapy	Bone Marrow Aspirate	CYTOF|DNA Seq - WES|Metabolomics - Agios|Proliferation assay|RNA Seq|RPPA	Negative	Negative	2	Standard Chemotherapy|Bone Marrow Transplant	7	4	Consolidation|Induction|Re-induction|Double Umbilical Cord Blood Transplant (DUCBT)	Refractory	Standard Chemotherapy	1	Bone Marrow Transplant	Double Umbilical Cord Blood Transplant (DUCBT)	16			0.9	1.7	4.3	6.1		32.2		48.7	0.2				0.9		42.57	92	3.1
6	Female	52	M5	Intermediate-I	46,XX[20]	Not available	DNMT3A (p.R882C; MAF 14%)		ACUTE MYELOID LEUKAEMIA (AML) AND RELATED PRECURSOR NEOPLASMS	AML with mutated NPM1	52	28	Post-Chemotherapy	Bone Marrow Aspirate		Negative	Negative	1	Standard Chemotherapy	5	4	Consolidation|Salvage|Induction|Maintenance	Complete Response	Standard Chemotherapy	-1	Standard Chemotherapy	Salvage				0	0	6.2	17.9		5.4		70.5	0.4						7.62	294	2.6
7	Male	47	M1	Favorable	46,XY[20]		CEBPA (p.I68fs; MAF 50%)|CEBPA (p.K313_V314insK; MAF 50%)|EZH2 (p.S519P; MAF 51%)|NRAS (p.G13D, MAF 3%)|WT1 (p.M392fs*10; MAF 13%)|WT1 (p.R458*; MAF 23%)	CD7, CD13, CD33, CD34, CD38, partial CD56, CD58, dim CD64, CD117, CD123, HLA-DR, and cMPO	ACUTE MYELOID LEUKAEMIA (AML) AND RELATED PRECURSOR NEOPLASMS	AML with mutated CEBPA	47	0	Initial Acute Leukemia Diagnosis	Bone Marrow Aspirate	CYTOF|DNA Seq - WES|Methylation - Global 5hmC|Methylation - NIH|Proliferation assay|Proteomics - PNNL|Proteomics - SeaGen|RNA Seq|RPPA	Negative	Negative	1	Standard Chemotherapy	2	2	Consolidation|Induction	Complete Response	Standard Chemotherapy	7	Standard Chemotherapy	Consolidation	82			0	3.4	0	23.1		3.4		0	1.6						18.71	24	3.5
8	Male	65	M1	Intermediate-I	46,XY[20]	Normal	CBL (p.V363_Q365del; VAF 31%)|RUNX1 (p.D198N; VAF 50%)|SF3B1 (p.K666N; VAF 51%)	partial CD10, CD13, CD33, CD34, subset CD79a, CD117, HLA-DR, partial MPO, and TDT+	ACUTE MYELOID LEUKAEMIA (AML) AND RELATED PRECURSOR NEOPLASMS	AML, myelodysplasia-related	65	0	Initial Acute Leukemia Diagnosis	Bone Marrow Aspirate	DNA Seq - Targeted|RNA Seq	Negative	Negative	3	Standard Chemotherapy|Targeted Therapy - Other|Targeted Therapy - Kinase Inhibitor(s)	5	3	Induction|Experimental|Re-induction	Refractory	Targeted Therapy - Other	24	Targeted Therapy - Kinase Inhibitor(s)	Experimental	80			1.7	0		12.9		1.7		7.8	1.4						32.75	29	3.5
9	Male	43	M2	Intermediate-II	46,XY,t(2;12)(p13;q13)[20]	Normal	CEBPA (p.G36fs*122; VAF 45%)|CEBPA (p.Q311_Q312linsRKAKQRNVETQ; VAF 45%)|DNMT3A (p.R19P; VAF 48%)|EZH2 (p.K30fs*17 (loss of function); VAF 65%)|GATA2 (p.R362Q; VAF 47%)|NRAS (p.G13D; VAF 43%)	CD13, CD33, variable CD34, CD117, and HLA-DR positive	ACUTE MYELOID LEUKAEMIA (AML) AND RELATED PRECURSOR NEOPLASMS	AML with mutated CEBPA	43	0	Initial Acute Leukemia Diagnosis	Bone Marrow Aspirate	DNA Seq - Targeted|RNA Seq	Negative	Negative	1	Standard Chemotherapy	2	2	Consolidation|Induction	Complete Response	Standard Chemotherapy	6	Standard Chemotherapy	Consolidation	68			0	1.7		14.8		5.2		9.6	0.1						79.15	21	2.9
10	Female	63		Intermediate-II	46,XX,del(20)(q11.2q13.1)[20]	Performed with X and Y chromosome probes: 97% of cells were XX, recipient, patient cells. 3% of cells were XY male donor.	ATM (p.C532Y; VAF 1.9%)|FAT1 (p.D3797G; VAF 1.1%)|FAT1 (p.R2755T; VAF 46.3%)|GATA2 (p.T387_G392del; VAF 47.5%)|JAK2 (p.V617F; VAF 96.8%)|KMT2A (p.D3946N; VAF 47.1%)|PTCH1 (p.P1383L; VAF 0.9%)|PTPN11 (p.A72T; VAF 45.5%)|RYR1 (p.V1783_E1793del; VAF 44.4%)|U2AF1 (p.Q157R; VAF 50.9%)|USH2A (p.K5185M; VAF 1.6%)	CD9, dim CD11b, CD33, CD34, CD38, variable CD56, dim CD117	ACUTE MYELOID LEUKAEMIA (AML) AND RELATED PRECURSOR NEOPLASMS	AML, myelodysplasia-related	64	436	Relapse|Post-Chemotherapy|Post-Transplant	Bone Marrow Aspirate		Negative	Negative	2	Standard Chemotherapy|Bone Marrow Transplant	4	4	Salvage|Induction|Re-induction|Allogeneic - Matched Unrelated Donor	Refractory	Standard Chemotherapy	22	Standard Chemotherapy	Salvage	12.5			0	0		5.2		11.3		67	0.1						64.49	34	2.9
11	Female	45	M2	Adverse	46,XX,t(1;1)(p22;q21),del(7)(q22),del(16)(q22)[20]	D7S486 (7q31): 97% of cells were missing a signal, consistent with 7q deletion | CBFB (16q22): 92.5% of cells were missing a signal, consistent with 16q deletion	BCOR (Splice site; VAF 48% (low depth))|FAT4 (p.R1169W; VAF 50%)|FAT4 (p.V1834G; VAF 49%)|NRAS (p.G12V; VAF 9%)|NRAS (p.G13D; VAF 23%)|NRAS (p.G13V; VAF 10%)|SPEN (p.A2653T; VAF 51%)	CD7, CD9, variable CD11b, CD13, variable CD15, CD33, CD34, CD38, dim CD56, CD117, HLA-DR	ACUTE MYELOID LEUKAEMIA (AML) AND RELATED PRECURSOR NEOPLASMS	AML, myelodysplasia-related	45	0	Initial Acute Leukemia Diagnosis	Bone Marrow Aspirate		Negative	Negative	1	Standard Chemotherapy	1	1	Induction	Unknown	Standard Chemotherapy	6	Standard Chemotherapy	Induction	86			0	0.9		15		0.9		3.5	0						80.09	184	2.6
12	Male	64	M0	Intermediate-I	46,XY[3]	Normal	ASXL1 (p.S689*; VAF 45%)|BCOR (Splice variant; VAF 70%)|BCORL1 (p.R1196*; VAF 12%)|DNMT3A (p.K299fs*17; VAF 54%)|IDH2 (p.R140Q; VAF 47%)|NT5C2 (p.E555D; VAF 48%)|RUNX1 (p.K152*; VAF 93%)|RUNX1 (p.V101fs*31; VAF 2%)	variable CD9, variable CD11b, variable CD13, variable CD25, variable CD33, CD34, CD38, variable cCD79a, variable CD117, variable HLA-DR, variable PAX5, and TdT | Small CD5 clonal B cell population (less than 1% of total cells, ~10% of lymphocytes): CD5, CD19, CD20, CD22, CD23, cCD79a, and lambda	ACUTE MYELOID LEUKAEMIA (AML) AND RELATED PRECURSOR NEOPLASMS	AML, myelodysplasia-related	64	0	Initial Acute Leukemia Diagnosis	Bone Marrow Aspirate		Negative	Negative	2	Standard Chemotherapy|Bone Marrow Transplant	4	4	Allogeneic - Sibling|Consolidation|Induction|Re-induction	Refractory	Standard Chemotherapy	6	Bone Marrow Transplant	Allogeneic - Sibling	50			0	0	0.8	33.6		3.4		10.1	1.2				52.1		22.77	82	3.2		0.3
FLT3-ITD
13	Male	50		Not Enough Information	46,XY[20]		FLT3-ITD (MAF 60%; AR 1.5)	CD34, CD117, HLADR, CD13 and CD33	ACUTE MYELOID LEUKAEMIA (AML) AND RELATED PRECURSOR NEOPLASMS	Acute myeloid leukaemia, NOS	50	0	Residual Disease|Post-Chemotherapy	Bone Marrow Aspirate		Postive (MAF 60%; AR 1.5)	Negative	2	Standard Chemotherapy|Bone Marrow Transplant	3	3	Allogeneic - Sibling|Induction|Re-induction	Refractory	Standard Chemotherapy	-1	Bone Marrow Transplant	Allogeneic - Sibling	73						6		6		8							17.1	26	3.5		0.3 (Total Bilirubin)
14	Male	68	M5	Intermediate-I	46,XY[20]	Normal	FLT3-ITD (MAF 91%)|IKZF1 (p.Q156H; MAF 45%)|NPM1 (p.W288fs*; MAF 49%)|SF3B1 (p.K666Q; MAF 50%)	Variable CD13, variable CD14, CD33, variable CD64, CD117, CD123, and partial HLA-DR positive	ACUTE MYELOID LEUKAEMIA (AML) AND RELATED PRECURSOR NEOPLASMS	AML with mutated NPM1	68	0	Initial Acute Leukemia Diagnosis	Bone Marrow Aspirate	CYTOF|DNA Seq - WES|Methylation - Global 5hmC|Methylation - NIH|Proliferation assay|RNA Seq	Positive	Positive (p.W288fs*; MAF 49%)	2	Standard Chemotherapy|Bone Marrow Transplant	3	3	Consolidation|Induction|Allogeneic - Matched Unrelated Donor	Complete Response	Standard Chemotherapy	23	Bone Marrow Transplant	Allogeneic - Matched Unrelated Donor				0.9	0	0	2.6		20.8		0.9	0.2						134.36	83	2.9
15	Male	79	M1	Intermediate-II	47,XY,+8[18]/46,XY[2]	CEP8 and RUNX1T1 (8q21.3): ~90% of cells had an extra signal for chromosome 8 probes, consistent with trisomy 8, as seen on metaphase analysis.	FLT3-ITD (MAF 16%)|IDH1 (p.R132C; MAF 46%)|JAK2 (p.V617F; MAF 12%)|RUNX1 (p.T246fs*15; MAF 50%)|U2AF1 (p.Q157P; MAF 48%)	partial CD13, partial CD33, CD34, CD117, CD123, partial HLA-DR, and partial MPO	ACUTE MYELOID LEUKAEMIA (AML) AND RELATED PRECURSOR NEOPLASMS	AML, myelodysplasia-related	79	0	Initial Acute Leukemia Diagnosis	Bone Marrow Aspirate	CYTOF|DNA Seq - Targeted|Proliferation assay|RNA Seq	Positive (MAF 10%; AR 0.111111111)	Negative	1	Standard Chemotherapy	2	2	Salvage|Induction	Refractory	Standard Chemotherapy	50	Standard Chemotherapy	Salvage	49			0	0	0	42.4		0.8		6.8	0.1						20.17	97	3.6
16	Female	73	M1	Intermediate-I	46,XX[20]	Normal	DNMT3A (p.R326P; MAF 50%)|FLT3-ITD (MAF 46%)|IDH2 (p.R140Q; MAF 40%)|NPM1 (p.W288fs*12; MAF 40%)	CD13, CD33, CD38, CD58, dim CD64, CD117, CD123, and MPO	ACUTE MYELOID LEUKAEMIA (AML) AND RELATED PRECURSOR NEOPLASMS	AML with mutated NPM1	73	0	Initial Acute Leukemia Diagnosis	Bone Marrow Aspirate	CYTOF|DNA Seq - WES|Methylation - Global 5hmC|Methylation - NIH|Proliferation assay|Proteomics - PNNL|RNA Seq|RPPA	Positive (MAF 30%; AR 0.428571429)	Positive (p.W288fs*12; MAF 40%)	1	Standard Chemotherapy	1	1	Induction	Unknown	Standard Chemotherapy	3	Standard Chemotherapy	Induction	98.4			0	0	0	0.8		0		0.8	0.1						122.89	19	2.9
17	Female	48	M5	Intermediate-I	46,XX[20]		DNMT3A (p.Arg882Cys; MAF 47.1%)|FLT3-ITD|NPM1 (p.Trp288fs (NM_002520.6); MAF 27.9%)	Large population of atypical monocytic cells (weaker than normal CD33, partial loss of CD13) including promonocytes/monoblasts representing approximately 50% of the leukocytes suggestive of acute monoblastic or monocytic leukemia.	ACUTE MYELOID LEUKAEMIA (AML) AND RELATED PRECURSOR NEOPLASMS	AML with mutated NPM1	48	0	Initial Acute Leukemia Diagnosis	Bone Marrow Aspirate	CYTOF|Proliferation assay	Positive (MAF 31%)	Positive (p.Trp288fs (NM_002520.6); MAF 27.9%)	3	Standard Chemotherapy|Bone Marrow Transplant|Intrathecal	4	4	Consolidation|Induction|CNS|Allogeneic - Matched Unrelated Donor	Complete Response	Standard Chemotherapy	-1	Bone Marrow Transplant	Allogeneic - Matched Unrelated Donor	77																	81.06
18	Male	61	M0	Not Enough Information		Normal	DNMT3A|FLT3-ITD|TET2		ACUTE MYELOID LEUKAEMIA (AML) AND RELATED PRECURSOR NEOPLASMS	AML with minimal differentiation	61	0	Initial Acute Leukemia Diagnosis	Bone Marrow Aspirate	CYTOF|DNA Seq - Targeted|Proliferation assay|Proteomics - PNNL|RNA Seq|RPPA	Positive (MAF 37%; AR 0.587301587)	Negative	3	Standard Chemotherapy|Bone Marrow Transplant|Targeted Therapy - Kinase Inhibitor(s)	3	3	Induction|Double Umbilical Cord Blood Transplant (DUCBT)|Supportive/Palliative Care	Complete Response	Standard Chemotherapy	-1	Bone Marrow Transplant	Double Umbilical Cord Blood Transplant (DUCBT)																		111.5	179
19	Female	83	M2	Intermediate-I	46,XX[20]		BRAF (p.S87N; VAF 52%)|DNMT3A (p.R882C; VAF 47%)|FLT3-ITD (Allelic ratio: 0.464; VAF 31.7%)|IDH1 (p.R132H; VAF 32%)|IDH2 (p.R140Q; VAF 3%)|NPM1 (p.W288fs*12; VAF 42%)	dim CD4, CD7, partial CD9, CD13, CD25, CD33, partial CD34, CD38, CD117, CD123, HLA-DR and MPO-positive	ACUTE MYELOID LEUKAEMIA (AML) AND RELATED PRECURSOR NEOPLASMS	AML with mutated NPM1	83	0	Initial Acute Leukemia Diagnosis	Bone Marrow Aspirate	DNA Seq - Targeted|RNA Seq	Positive (MAF 37%; AR 0.587301587)	Positive (p.W288fs*12; VAF 42%)	0		0	0					NONE	NONE	52			0.9	0		9.4		14.5		27.3	0.2						44.85	273	2.7
20	Male	55		Intermediate-I	46,XY[29]	nuc ish(D5S2064,D5S630,EGR1)x2[200],(D7Z1,D7S522)x2[199],(D8Z2,D20S108)x2[199],(RUNX1T1, RUNX1)x2[200],(5'MLL,3'MLL)x2(5'MLL con 3'MLLx2)[200],(PML,RARA)x2[200],(5'CBFB,3'CBFB)x2(5'CBFB con 3'CBFBx2)[200]	FLT3-ITD (S584_S585INSSDNEYFYVDFRE; MAF 29.0%)|IDH1 (R132H; MAF 47.0%)|MLL (Foundation; MLL-PTD Exons 2-8; not GeneTrails)|TET2 (SPLICE SITE 3500+1G>A; MAF 48.0%)	CD2(-), CD4(partial dim +), CD7(-), CD11b(-), CD13(dim +), CD14(-), CD15(-/few dim +), CD16(-), CD33(+), CD34 (partial +), CD36(equivocal/small subset appears +), CD38(partial +), CD45(+), CD56(-), CD64(-/few dim +), CD117(+), HLA-DR(+ and variable), TDT(-), MPO(+)	ACUTE MYELOID LEUKAEMIA (AML) AND RELATED PRECURSOR NEOPLASMS	Acute myeloid leukaemia, NOS	55	0	Initial Acute Leukemia Diagnosis	Bone Marrow Aspirate	DNA Seq - WES|Methylation - Global 5hmC|Methylation - NIH|RNA Seq	Positive (MAF 50%; AR 1)	Negative	2	Standard Chemotherapy|Bone Marrow Transplant	4	4	Consolidation|Induction|Allogeneic - Child|Maintenance	Complete Response	Standard Chemotherapy	7	Standard Chemotherapy	Maintenance	99.2			0	0		0.8		0		0			0				181.08	28	3		0.9
21	Female	65	M1	Intermediate-I	46,XX[20]	normal	FLT3-ITD (MAF 50%)|NPM1 (p.W288fs*12; MAF 45%)	CD13, CD33, CD38, CD56, CD58, partial CD64, CD117, CD123, and MPO	ACUTE MYELOID LEUKAEMIA (AML) AND RELATED PRECURSOR NEOPLASMS	AML with mutated NPM1	65	0	Initial Acute Leukemia Diagnosis	Bone Marrow Aspirate	CYTOF|DNA Seq - WES|Metabolomics - Agios|Methylation - Global 5hmC|Methylation - NIH|Proliferation assay|Proteomics - PNNL|RNA Seq|RPPA	Positive (MAF 50%; AR 1)	Positive (p.W288fs*12; MAF 45%)	1	Standard Chemotherapy	2	2	Consolidation|Induction	Complete Response i	Standard Chemotherapy	17	Standard Chemotherapy	Consolidation	92.9			0	0	0.7	3.6		1.4		1.4	0.1						166.91	42	3.2
22	Male	67	M1	Not Enough Information	46XY	Not available	FLT3-ITD (MAF not available)|NRAS|U2AF1	CD13, CD33, CD34, CD38, CD117, HLA-DR, cytoplasmic myeloperoxidase (subset), and TdT (subset)	ACUTE MYELOID LEUKAEMIA (AML) AND RELATED PRECURSOR NEOPLASMS	AML, myelodysplasia-related	67	0	Initial Acute Leukemia Diagnosis	Bone Marrow Aspirate	CYTOF|DNA Seq - Targeted|Proliferation assay|RNA Seq	Positive	Negative	0		0	0					unknown	unknown
[truncated: 7 more columns]

## Sheet: MetaData
Selected Diagnoses	ACUTE MYELOID LEUKAEMIA (AML) AND RELATED PRECURSOR NEOPLASMS
Hematology Labs	- 1/ + 1 days
Cytogenetics	- ∞/ + 7 days
Pathology	- 7/ + 7 days
Molecular Pathology	- 20/ + 7 days
Report Pulled	11/27/2023
